# Supplementary material for: The Prognostic and Therapeutic Role of Histone Acetylation Modification in LIHC Development and Progression
Source: Medicina (Kaunas). 2023 Sep 18;59(9):1682. doi: 10.3390/medicina59091682 (PMC10536947; doi:10.3390/medicina59091682)
Supplement: Supplementary file 1 [file medicina-59-01682-s001.zip › Supplementary Table S1.xlsx]

## Sheet: Supplementary Table 1
Supplementary Data 1. List of the HAMPs in the human genome
Name	HGNC Symbol	Protein Groups	Ensembl Gene ID	Genomic Location
Lysine acetyltransferase 6A	KAT6A	Writer	ENSG00000083168	8:41929479-42051990
Lysine acetyltransferase 6B	KAT6B	Writer	ENSG00000156650	10:74825582-75032622
Lysine acetyltransferase 7	KAT7	Writer	ENSG00000136504	17:49788555-49835030
Lysine acetyltransferase 5	KAT5	Writer	ENSG00000172977	11:65711996-65719604
Lysine acetyltransferase 8	KAT8	Writer	ENSG00000103510	16:31115754-31131393
Clock circadian regulator	CLOCK	Writer	ENSG00000134852	4:55427903-55547138
Histone acetyltransferase 1	HAT1	Writer	ENSG00000128708	2:171922448-171983682
Elongator acetyltransferase complex subunit 3	ELP3	Writer	ENSG00000134014	8:28089673-28191156
Lysine acetyltransferase 2A	KAT2A	Writer and Reader	ENSG00000108773	17:42113108-42121358
Lysine acetyltransferase 2B	KAT2B	Writer and Reader	ENSG00000114166	3:20040023-20154404
TATA-box binding protein associated factor 1	TAF1	Writer and Reader	ENSG00000147133	X:71366239-71532374
TATA-box binding protein associated factor 1 like	TAF1L	Writer and Reader	ENSG00000122728	9:32629454-32635669
Alpha tubulin acetyltransferase 1	ATAT1	Writer	ENSG00000137343	6:30626842-30646823
CREB binding protein	CREBBP	Writer and Reader	ENSG00000005339	16:3725054-3880726
E1A binding protein p300	EP300	Writer and Reader	ENSG00000100393	22:41091786-41180079
General transcription factor IIIC subunit 4	GTF3C4	Writer	ENSG00000125484	9:132670035-132694955
Nuclear receptor coactivator 1	NCOA1	Writer	ENSG00000084676	2:24491914-24770702
Nuclear receptor coactivator 3	NCOA3	Writer	ENSG00000124151	20:47501902-47656877
SP140 nuclear body protein	SP140	Reader	ENSG00000079263	2:230203110-230313215
SP140 nuclear body protein like	SP140L	Reader	ENSG00000185404	2:230327184-230403732
SP100 nuclear antigen	SP100	Reader	ENSG00000067066	2:230415942-230544090
SP110 nuclear body protein	SP110	Reader	ENSG00000135899	2:230167293-230225729
Tripartite motif containing 28	TRIM28	Reader	ENSG00000130726	19:58544091-58550722
Tripartite motif containing 33	TRIM33	Reader	ENSG00000197323	1:114392777-114511160
Tripartite motif containing 24	TRIM24	Reader	ENSG00000122779	7:138460334-138589993
Tripartite motif containing 66	TRIM66	Reader	ENSG00000166436	11:8612037-8682694
Bromodomain adjacent to zinc finger domain 1A	BAZ1A	Reader	ENSG00000198604	14:34752731-34875647
SWI/SNF related, matrix associated, actin dependent regulator of chromatin, subfamily a, member 2	SMARCA2	Reader	ENSG00000080503	9:1980290-2193624
SWI/SNF related, matrix associated, actin dependent regulator of chromatin, subfamily a, member 4	SMARCA4	Reader	ENSG00000127616	19:10960825-11079426
ASH1 like histone lysine methyltransferase	ASH1L	Reader	ENSG00000116539	1:155335268-155562807
Bromodomain adjacent to zinc finger domain 1B	BAZ1B	Reader	ENSG00000009954	7:73440398-73522278
Polybromo 1	PBRM1	Reader	ENSG00000163939	3:52545352-52685917
Zinc finger MYND-type containing 8	ZMYND8	Reader	ENSG00000101040	20:47209214-47356889
Zinc finger MYND-type containing 11	ZMYND11	Reader	ENSG00000015171	10:134465-254637
Bromodomain containing 4	BRD4	Reader	ENSG00000141867	19:15235519-15332545
Bromodomain PHD finger transcription factor	BPTF	Reader	ENSG00000171634	17:67825524-67984378
Bromodomain containing 2	BRD2	Reader	ENSG00000204256	6:32968660-32981505
Bromodomain testis associated	BRDT	Reader	ENSG00000137948	1:91949371-92014426
Bromodomain containing 3	BRD3	Reader	ENSG00000169925	9:134030305-134068535
Lysine methyltransferase 2A	KMT2A	Reader	ENSG00000118058	11:118436490-118526832
CECR2, histone acetyl-lysine reader	CECR2	Reader	ENSG00000099954	22:17359949-17558149
KIAA2026	KIAA2026	Reader	ENSG00000183354	9:5881596-6007901
Bromodomain containing 1	BRD1	Reader	ENSG00000100425	22:49773283-49827512
Bromodomain and PHD finger containing 3	BRPF3	Reader	ENSG00000096070	6:36196744-36232790
Bromodomain and PHD finger containing 1	BRPF1	Reader	ENSG00000156983	3:9731729-9748018
Bromodomain containing 7	BRD7	Reader	ENSG00000166164	16:50313487-50368934
Bromodomain containing 9	BRD9	Reader	ENSG00000028310	5:850291-892824
Bromodomain adjacent to zinc finger domain 2A	BAZ2A	Reader	ENSG00000076108	12:56595596-56636816
Bromodomain adjacent to zinc finger domain 2B	BAZ2B	Reader	ENSG00000123636	2:159318979-159616692
ATPase family, AAA domain containing 2	ATAD2	Reader	ENSG00000156802	8:123319850-123416350
ATPase family, AAA domain containing 2B	ATAD2B	Reader	ENSG00000119778	2:23748664-23927114
Bromodomain containing 8	BRD8	Reader	ENSG00000112983	5:138139766-138178986
Bromodomain and WD repeat domain containing 3	BRWD3	Reader	ENSG00000165288	X:80670854-80809688
Bromodomain and WD repeat domain containing 1	BRWD1	Reader	ENSG00000185658	21:39184176-39321559
Pleckstrin homology domain interacting protein	PHIP	Reader	ENSG00000146247	6:78935867-79078236
Histone deacetylase 1	HDAC1	Eraser	ENSG00000116478	1:32292086-32333635
Histone deacetylase 2	HDAC2	Eraser	ENSG00000196591	6:113933028-114011308
Histone deacetylase 3	HDAC3	Eraser	ENSG00000171720	5:141620876-141636870
Histone deacetylase 8	HDAC8	Eraser	ENSG00000147099	X:72329516-72573103
Histone deacetylase 11	HDAC11	Eraser	ENSG00000163517	3:13479724-13506424
Histone deacetylase 10	HDAC10	Eraser	ENSG00000100429	22:50245183-50251405
Histone deacetylase 6	HDAC6	Eraser	ENSG00000094631	X:48801377-48824982
Histone deacetylase 7	HDAC7	Eraser	ENSG00000061273	12:47782722-47833132
Histone deacetylase 4	HDAC4	Eraser	ENSG00000068024	2:239048168-239401654
Histone deacetylase 5	HDAC5	Eraser	ENSG00000108840	17:44076746-44123702
Histone deacetylase 9	HDAC9	Eraser	ENSG00000048052	7:18086949-19002416
Sirtuin 6	SIRT6	Eraser	ENSG00000077463	19:4174109-4182604
Sirtuin 3	SIRT3	Eraser	ENSG00000142082	11:215458-236931
Sirtuin 1	SIRT1	Eraser	ENSG00000096717	10:67884669-67918390
Sirtuin 2	SIRT2	Eraser	ENSG00000068903	19:38878555-38899862
Sirtuin 7	SIRT7	Eraser	ENSG00000187531	17:81911939-81921323
Sirtuin 4	SIRT4	Eraser	ENSG00000089163	12:120302316-120313249
Sirtuin 5	SIRT5	Eraser	ENSG00000124523	6:13574529-13615158

## Sheet: Sheet1
id
KAT6A
KAT6B
KAT7
KAT5
KAT8
CLOCK
HAT1
ELP3
KAT2A
KAT2B
TAF1
TAF1L
ATAT1
CREBBP
EP300
GTF3C4
NCOA1
NCOA3
SP140
SP140L
SP100
SP110
TRIM28
TRIM33
TRIM24
TRIM66
BAZ1A
SMARCA2
SMARCA4
ASH1L
BAZ1B
PBRM1
ZMYND8
ZMYND11
BRD4
BPTF
BRD2
BRDT
BRD3
KMT2A
CECR2
KIAA2026
BRD1
BRPF3
BRPF1
BRD7
BRD9
BAZ2A
BAZ2B
ATAD2
ATAD2B
BRD8
BRWD3
BRWD1
PHIP
HDAC1
HDAC2
HDAC3
HDAC8
HDAC11
HDAC10
HDAC6
HDAC7
HDAC4
HDAC5
HDAC9
SIRT6
SIRT3
SIRT1
SIRT2
SIRT7
SIRT4
SIRT5
