# Supplementary material for: The Prognostic and Therapeutic Role of Histone Acetylation Modification in LIHC Development and Progression
Source: Medicina (Kaunas). 2023 Sep 18;59(9):1682. doi: 10.3390/medicina59091682 (PMC10536947; doi:10.3390/medicina59091682)
Supplement: Supplementary file 1 [file medicina-59-01682-s001.zip › Supplementary Table S2.xlsx]

## Sheet: Sheet1
Results of univariate regression analysis
gene	HR	z	pvalue	lower	upper
HAT1	1.06969	3.60634	0.000310541	1.03123	1.10958
HDAC1	1.01127	3.15183	0.00162252	1.00425	1.01835
SP140L	1.06472	3.06871	0.00214988	1.02292	1.10823
HDAC2	1.05909	3.01995	0.00252814	1.02036	1.0993
SIRT6	1.03197	2.48375	0.0130008	1.00666	1.05791
TRIM28	1.00203	2.12661	0.0334523	1.00016	1.00391
TAF1L	7078.24	2.03313	0.0420397	1.37576	3.64174e+07
BRD9	1.05196	1.99048	0.0465381	1.00078	1.10577
BRD8	1.03328	1.96467	0.0494525	1.00008	1.06758
