# Supplementary material for: The Prognostic and Therapeutic Role of Histone Acetylation Modification in LIHC Development and Progression
Source: Medicina (Kaunas). 2023 Sep 18;59(9):1682. doi: 10.3390/medicina59091682 (PMC10536947; doi:10.3390/medicina59091682)
Supplement: Supplementary file 1 [file medicina-59-01682-s001.zip › Supplementary Table S3.xlsx]

## Sheet: Sheet1
Results of multivariate regression analysis
gene	exp(coef)	Pr(>|z|)	lower .95	upper .95	coef
HAT1	1.06489	0.0494498	1.00015	1.13382	0.0628703
SIRT6	1.03589	0.0422748	1.00123	1.07176	0.0352658
KAT2A	0.969571	0.000848999	0.952129	0.987333	-0.0309014
