# Supplementary material for: The Prognostic and Therapeutic Role of Histone Acetylation Modification in LIHC Development and Progression
Source: Medicina (Kaunas). 2023 Sep 18;59(9):1682. doi: 10.3390/medicina59091682 (PMC10536947; doi:10.3390/medicina59091682)
Supplement: Supplementary file 1 [file medicina-59-01682-s001.zip › Supplementary Table S4.xlsx]

## Sheet: Sheet1
Supplementary Data 4. Results of differential expression in immunoinfiltration analysis
id	(Mean±std)	(Mean±std)	p
aDC	high(0.07±0.06)	low(0.05±0.06)	4.3e-05
Adipocytes	high(0.06±0.04)	low(0.08±0.04)	0.0046
Astrocytes	high(0.01±0.05)	low(4.6e-3±0.02)	0.97
B-cells	high(0.02±0.04)	low(0.01±0.07)	0.00031
Basophils	high(0.03±0.04)	low(0.01±0.02)	0.00029
CD4+_memory_T-cells	high(5.2e-3±0.01)	low(4.2e-3±0.02)	0.0042
CD4+_naive_T-cells	high(8.6e-3±0.02)	low(7.2e-3±0.02)	0.06
CD4+_T-cells	high(6.7e-4±3.6e-3)	low(1.2e-3±7.9e-3)	0.24
CD4+_Tcm	high(1.4e-3±3.8e-3)	low(4.7e-3±7.4e-3)	4.7e-06
CD4+_Tem	high(0.03±0.03)	low(0.03±0.03)	0.03
CD8+_naive_T-cells	high(8.0e-3±8.3e-3)	low(7.6e-3±6.5e-3)	0.72
CD8+_T-cells	high(0.03±0.05)	low(0.02±0.04)	0.01
CD8+_Tcm	high(0.05±0.07)	low(0.03±0.06)	0.02
CD8+_Tem	high(6.7e-3±0.02)	low(3.1e-3±0.01)	0.05
cDC	high(0.07±0.07)	low(0.07±0.08)	0.44
Chondrocytes	high(0.01±0.02)	low(8.1e-3±0.02)	0.88
Memory_B-cells	high(8.6e-3±0.01)	low(4.8e-3±0.01)	0.0042
CLP	high(0.02±0.01)	low(0.02±0.01)	6.1e-08
CMP	high(7.0e-4±2.2e-3)	low(1.8e-3±6.4e-3)	0.85
DC	high(0.01±0.01)	low(6.2e-3±0.01)	9.9e-06
Endothelial_cells	high(0.07±0.07)	low(0.08±0.05)	0.01
Eosinophils	high(1.1e-4±5.7e-4)	low(1.1e-4±5.7e-4)	0.84
Epithelial_cells	high(0.08±0.07)	low(0.07±0.07)	0.02
Erythrocytes	high(7.0e-5±2.7e-4)	low(3.9e-4±4.3e-3)	0.69
Fibroblasts	high(0.03±0.05)	low(0.03±0.06)	0.93
GMP	high(8.1e-3±0.02)	low(9.4e-3±0.02)	0.43
Hepatocytes	high(0.27±0.10)	low(0.31±0.08)	0.00025
HSC	high(0.14±0.13)	low(0.20±0.14)	3.4e-05
iDC	high(0.10±0.13)	low(0.06±0.08)	0.0029
Keratinocytes	high(4.2e-3±6.2e-3)	low(3.0e-3±4.7e-3)	0.06
ly_Endothelial_cells	high(0.03±0.04)	low(0.04±0.03)	0.0064
Macrophages	high(0.04±0.03)	low(0.03±0.03)	4.7e-05
Macrophages_M1	high(0.01±0.02)	low(6.5e-3±0.01)	1.9e-05
Macrophages_M2	high(0.04±0.02)	low(0.04±0.02)	0.47
Mast_cells	high(3.3e-3±6.0e-3)	low(3.2e-3±6.6e-3)	0.74
Megakaryocytes	high(4.2e-3±5.5e-3)	low(5.5e-3±6.7e-3)	0.05
Melanocytes	high(1.7e-3±2.8e-3)	low(1.8e-3±3.6e-3)	0.84
Memory_B-cells	high(4.4e-3±0.01)	low(3.9e-3±0.02)	0.09
MEP	high(0.04±0.02)	low(0.03±0.02)	0.63
Mesangial_cells	high(0.03±0.03)	low(0.03±0.03)	0.03
Monocytes	high(0.01±0.02)	low(4.9e-3±0.01)	8.1e-06
MPP	high(1.9e-18±4.0e-18)	low(1.6e-5±2.4e-4)	0.32
MSC	high(0.05±0.08)	low(0.04±0.06)	0.77
mv_Endothelial_cells	high(0.05±0.04)	low(0.05±0.03)	0.27
Myocytes	high(4.5e-3±5.9e-3)	low(5.0e-3±5.8e-3)	0.3
naive_B-cells	high(6.1e-4±3.6e-3)	low(1.3e-3±0.01)	0.77
Neurons	high(6.1e-4±2.0e-3)	low(4.5e-4±1.0e-3)	0.21
Neutrophils	high(5.3e-4±2.3e-3)	low(3.8e-4±2.7e-3)	0.91
NK_cells	high(2.8e-4±1.7e-3)	low(4.6e-4±5.6e-3)	0.46
NKT	high(0.02±0.03)	low(0.02±0.02)	0.01
Osteoblast	high(5.8e-3±0.01)	low(5.0e-3±0.01)	0.6
pDC	high(0.02±0.03)	low(0.02±0.02)	0.61
Pericytes	high(8.4e-3±0.02)	low(0.02±0.04)	0.00061
Plasma_cells	high(0.02±0.02)	low(0.02±0.01)	0.47
Platelets	high(7.6e-4±2.4e-3)	low(6.9e-4±2.3e-3)	0.49
Preadipocytes	high(0.03±0.03)	low(0.04±0.04)	0.0017
pro_B-cells	high(0.01±0.02)	low(6.0e-3±0.01)	4.3e-06
Sebocytes	high(5.2e-3±6.0e-3)	low(3.8e-3±4.5e-3)	0.09
Skeletal_muscle	high(4.5e-4±1.2e-3)	low(6.0e-4±1.5e-3)	0.45
Smooth_muscle	high(0.19±0.08)	low(0.18±0.07)	0.72
Tgd_cells	high(2.4e-3±7.9e-3)	low(6.7e-4±4.0e-3)	0.26
Th1_cells	high(0.04±0.04)	low(0.02±0.02)	0.0026
Th2_cells	high(0.07±0.07)	low(0.03±0.04)	3.8e-09
Tregs	high(6.8e-3±0.01)	low(9.6e-3±0.01)	0.05
